# Supplementary material for: Automated Prediction of the Response to Neoadjuvant Chemoradiotherapy in Patients Affected by Rectal Cancer
Source: Cancers (Basel). 2022 Apr 29;14(9):2231. doi: 10.3390/cancers14092231 (PMC9100060; doi:10.3390/cancers14092231)
Supplement: Supplementary file 1 [file cancers-14-02231-s001.zip]

Archive with 1 entries (1 files):
- cancers-1641386-supplementary.pdf
